# Supplementary material for: A Refined Single Cell Landscape of Haematopoiesis in the Mouse Foetal Liver
Source: J Dev Biol. 2023 Mar 23;11(2):15. doi: 10.3390/jdb11020015 (PMC10123705; doi:10.3390/jdb11020015)
Supplement: Supplementary file 1 [file jdb-11-00015-s001.zip]

Archive with 1 entries (1 files):
- jdb-2208475-supplementary.pdf
